# Supplementary material for: Evaluating the Diagnostic Potential of Combined Salivary and Skin Biomarkers in Parkinson’s Disease
Source: Int J Mol Sci. 2024 Apr 28;25(9):4823. doi: 10.3390/ijms25094823 (PMC11084721; doi:10.3390/ijms25094823)
Supplement: Supplementary file 1 [file ijms-25-04823-s001.zip]

Archive with 1 entries (1 files):
- ijms-2953512-supplementary.pdf
